# Supplementary material for: Developing and Validating an Intelligent Mouth-Opening Training Device: A New Solution for Restricted Mouth Opening
Source: Sensors (Basel). 2024 Mar 20;24(6):1988. doi: 10.3390/s24061988 (PMC10975241; doi:10.3390/s24061988)
Supplement: Supplementary file 1 [file sensors-24-01988-s001.zip]

Archive with 1 entries (1 files):
- sensors-2820956-supplementary.pdf
